# Supplementary material for: Distinct Retrotransposon Transcriptome in Pediatric Crohn’s Disease
Source: medRxiv. 2025 Apr 22:2025.04.21.25326010. Preprint. [Version 1] doi: 10.1101/2025.04.21.25326010 (PMC12191107; doi:10.1101/2025.04.21.25326010)
Supplement: Supplement 2 — Table S2: List of 15 loci that downregulated across datasets [file media-2.xlsx]

## Sheet: 15 retrotransposon loci 
ERV_Name	Gene_ID	Gene_Name	ERV_Location	Gene_Location	Distance_Gene_Is_From_ERV	Pearson_Correl_Coef_Between_ERV_and_Gene	Pearson_Correl_Pvalue_Between_ERV_and_Gene	baseMean	log2FoldChange	pvalue	padj	Absolute_Log2FC		HERV clade/group	In stringent
chr1.203427550.203427975.-.HERVK22-int|LTR/ERVK			chr1:203427550-203427975:-					44.922	-1.749	0.002	0.045	1.749		HML5	Yes
chr1.109743383.109745716.-.L1PA4|LINE/L1	ENSG00000198758.11	EPS8L3	chr1:109743383-109745716:-	chr1:109750080-109764027:-	-4363	0.641977	0.00733702	10.188	-1.85	0.001	0.027	1.85			Yes
chr7.99656222.99656998.-.L1PA4|LINE/L1	ENSG00000106258.15	CYP3A5	chr7:99656222-99656998:-	chr7:99648194-99679998:-	0	0.787355	0.000294164	109.768	-2.207	0	0.001	2.207			No
chr7.99655411.99656232.-.L1PA4|LINE/L1	ENSG00000106258.15	CYP3A5	chr7:99655411-99656232:-	chr7:99648194-99679998:-	0	0.810549	0.000140029	102.61	-2.318	0	0	2.318			No
chr10.94698746.94700407.+.L1PA4|LINE/L1	ENSG00000108242.13	CYP2C18	chr10:94698746-94700407:+	chr10:94683729-94736190:+	0	0.906004	1.35167e-06	25.292	-2.357	0	0.002	2.357			No
chr1.78161423.78162430.+.L1PA6|LINE/L1			chr1:78161423-78162430:+					21.495	-2.37	0	0.002	2.37			Yes
chr2.91782927.91784138.+.L1PA4|LINE/L1			chr2:91782927-91784138:+					69.257	-2.466	0	0.001	2.466			Yes
chr11.3448245.3448958.-.LTR5A|LTR/ERVK HERVK-int|LTR/ERVK			chr11:3448245-3448958:-					4.587	-3.38	0.001	0.02	3.38		HML2	Yes
chr3.9851023.9853335.-.HERVK-int|LTR/ERVK	ENSG00000156990.14	RPUSD3	chr3:9851023-9853335:-	chr3:9837849-9844602:-	6420	-0.289879	0.276129	3.674	-3.731	0	0.016	3.731		HML2	Yes
chr10.17014467.17015069.-.HERV9-int|LTR/ERV1	ENSG00000107611.16	CUBN	chr10:17014467-17015069:-	chr10:16823966-17129811:-	0	0.902294	1.75447e-06	59.758	-4.429	0	0	4.429		HERV9	No
chr10.17015946.17016503.-.HERV9-int|LTR/ERV1	ENSG00000107611.16	CUBN	chr10:17015946-17016503:-	chr10:16823966-17129811:-	0	0.948196	2.33992e-08	36.738	-4.553	0	0	4.553		HERV9	No
chr21.39718286.39718660.-.L1PA14|LINE/L1			chr21:39718286-39718660:-					3.244	-4.646	0	0.001	4.646			Yes
chr4.92030175.92030528.+.HERVH-int|LTR/ERV1			chr4:92030175-92030528:+					121.416	-5.429	0	0	5.429		HERVH	Yes
chr10.17011991.17012443.-.HERV9N-int|LTR/ERV1	ENSG00000107611.16	CUBN	chr10:17011991-17012443:-	chr10:16823966-17129811:-	0	0.846138	3.60754e-05	208.413	-6.133	0	0	6.133		HERV9	No
chr4.92029629.92030171.+.HERVH-int|LTR/ERV1			chr4:92029629-92030171:+					119.58	-6.33	0	0	6.33		HERVH	Yes
